# Supplementary material for: Genome-Wide Analysis of Allele-Specific Expression Patterns in Seventeen Tissues of Korean Cattle (Hanwoo)
Source: Animals (Basel). 2019 Sep 26;9(10):727. doi: 10.3390/ani9100727 (PMC6826869; doi:10.3390/ani9100727)
Supplement: Supplementary file 1 [file animals-09-00727-s001.zip]

Archive with 3 entries (3 files):
- Figure S1-S3 - Revised.pptx
- Table S1 - Revised.docx
- Table S2 & S3 -  Revised.xlsx
