# Supplementary material for: Genome-Wide Analysis of Allele-Specific Expression Patterns in Seventeen Tissues of Korean Cattle (Hanwoo)
Source: Animals (Basel). 2019 Sep 26;9(10):727. doi: 10.3390/ani9100727 (PMC6826869; doi:10.3390/ani9100727)
Supplement: Supplementary file 1 [file animals-09-00727-s001.zip › Table S2 & S3 - Revised.xlsx]

## Sheet: Table S2
Table S2. Summary statistics for Re-sequencing data.
ID	Read 1	Read 2	Total reads	Mapped reads	Mapped rate	Depth	Coverage rate
Sire	147108072	147507506	294615578	288760022	0.9801	11.05X	0.9999
Dam_1	160971301	160990641	321961942	319314513	0.9918	12.22X	0.9999
Dam_2	191148847	192509922	383658769	371139016	0.9674	14.19X	0.9999
Dam_3	163019312	163016754	326036066	323274439	0.9915	12.38X	0.9999
Offspring_1	169658485	169651098	339309583	336532215	0.9918	12.84X	0.9999
Offspring_2	148211851	148241769	296453620	293744271	0.9909	11.24X	0.9999
Offspring_3	151289892	151308125	302598017	299803675	0.9908	11.46X	0.9999

## Sheet: Table S3
	Table S3. Summary statistics for RNA-sequencing data.
	ID	Tissue	Raw data						Alignment
			Total Bases	Read Count	GC (%)	Q20 (%)	Q30 (%)		Read pairs	Alignment pairs	Alignment %
	Offspring_1	Pituitary gland	5174310396	51230796	50.55	97.16	95.21		25615398	21925941	85.6
		Hypothalamus	5778584508	57213708	49.18	97.43	95.65		28606854	25157315	87.94
		Spinal cord	4993995298	49445498	49.32	97.35	95.53		24722749	21109913	85.39
		Lymph node	5863184128	58051328	49.91	97.46	95.67		29025664	25120237	86.54
		Spleen	6979017382	69099182	52.16	97.47	95.71		34549591	28874496	83.57
		Liver	7402316462	73290262	49.92	97.6	95.93		36645131	32728165	89.31
		Large intestine	6988594202	69194002	52.26	97.5	95.75		34597001	29059992	84
		Small intestine	6053623264	59936864	50.61	96.16	93.61		29968432	24678960	82.35
		Heart	5744741226	56878626	49.47	96.32	93.84		28439313	24652960	86.69
		Loin muscle	5224299538	51725738	51.75	96.19	93.67		25862869	22125223	85.55
		Femoral muscle	6488878522	64246322	51.32	96.08	93.47		32123161	28039610	87.29
		Kidney	6572081110	65070110	49.91	96.18	93.61		32535055	27973072	85.98
		Adrenal gland	4856354114	48082714	49.84	96.3	93.82		24041357	20597334	85.67
		Blood	6116605248	60560448	52.59	96.52	94.15		30280224	25433958	84
		Lung	6052518930	59925930	50.85	96.16	93.6		29962965	25929753	86.54
		Cerebrum	6259998382	61980182	50.71	95.69	92.88		30990091	26565012	85.72
		Cerebellum	9045895320	89563320	49.97	95.79	92.98		44781660	38529733	86.04
	Offspring_2	Pituitary gland	11008042722	108990522	49.42	95.77	92.97		54495261	47320453	86.83
		Hypothalamus	5024237122	49744922	48.87	96.2	93.67		24872461	21550758	86.65
		Spinal cord	8384933746	83019146	49.9	96.54	94.19		41509573	35670514	85.93
		Lymph node	6968688314	68996914	50.35	96.38	93.9		34498457	29877163	86.6
		Spleen	7710807630	76344630	51.41	96.4	93.96		38172315	32231908	84.44
		Liver	6498132142	64337942	49.81	96.54	94.21		32168971	28672639	89.13
		Large intestine	6781273522	67141322	51.35	97.1	95.05		33570661	27207732	81.05
		Small intestine	6297763898	62354098	52.73	96.1	93.46		31177049	25586876	82.07
		Heart	6583341802	65181602	51.34	96.54	94.14		32590801	28896849	88.67
		Loin muscle	6711056908	66446108	53.45	97.04	95		33223054	28831611	86.78
		Femoral muscle	6347475492	62846292	50.29	97.1	95.09		31423146	27810858	88.5
		Kidney	7321293252	72488052	51.41	97.32	95.45		36244026	31617628	87.24
		Adrenal gland	7957849590	78790590	51.29	97.28	95.42		39395295	35040151	88.95
		Blood	7475922838	74019038	52.5	97.28	95.37		37009519	32605191	88.1
		Lung	6174917194	61137794	52.48	98.04	96.61		30568897	24490733	80.12
		Cerebrum	6122192770	60615770	50.48	98.12	96.77		30307885	27087669	89.37
		Cerebellum	6606066802	65406602	50.22	98.12	96.77		32703301	29272316	89.51
	Offspring_3	Pituitary gland	7080976882	70108682	50.24	97.13	95.17		35054341	30897076	88.14
		Spinal cord	5633612138	55778338	48.7	97.13	95.22		27889169	18771202	67.31
		Spleen	7003063866	69337266	52.07	97.24	95.34		34668633	29890520	86.22
		Liver	5744656992	56877792	50.34	94.01	91.58		28438896	23390940	82.25
		Large intestine	5865941226	58078626	51.76	93.93	91.46		29039313	22627896	77.92
		Small intestine	5792201328	57348528	51.71	97.28	95.4		28674264	24277337	84.67
		Heart	5139406614	50885214	49.08	93.9	91.42		25442607	20226764	79.5
		Loin muscle	4988049428	49386628	52.01	93.69	91.1		24693314	19028784	77.06
		Femoral muscle	5355125646	53021046	51.82	93.96	91.51		26510523	21308789	80.38
		Kidney	5054507630	50044630	51.62	97.39	95.56		25022315	22089317	88.28
		Adrenal gland	5429041890	53752890	51.59	97.14	95.2		26876445	22978203	85.5
		Blood	5422608392	53689192	52.41	97.23	95.34		26844596	21166652	78.85
		Lung	5533660720	54788720	51.24	97.31	95.48		27394360	24135246	88.1
		Cerebrum	6242709202	61809002	50.41	97.33	95.51		30904501	27214261	88.06
